# Supplementary material for: Characterizing Cellular Physiological States with Three-Dimensional Shape Descriptors for Cell Membranes
Source: Membranes (Basel). 2024 Jun 7;14(6):137. doi: 10.3390/membranes14060137 (PMC11205511; doi:10.3390/membranes14060137)
Supplement: Supplementary file 1 [file membranes-14-00137-s001.zip]

Archive with 4 entries (4 files):
- membranes-2970671 -Supplementary Material.pdf
- Movie1.mp4
- Table S1.xlsx
- Table S2.xlsx
