# Supplementary material for: Characterizing Cellular Physiological States with Three-Dimensional Shape Descriptors for Cell Membranes
Source: Membranes (Basel). 2024 Jun 7;14(6):137. doi: 10.3390/membranes14060137 (PMC11205511; doi:10.3390/membranes14060137)
Supplement: Supplementary file 1 [file membranes-14-00137-s001.zip › Table S1.xlsx]

## Sheet: Table S1
Cell Identity	R	G	B
P0	214	186	180
AB	219	145	180
P1	203	219	205
EMS	166	213	230
P2	206	228	234
P3	195	206	229
P4	172	174	174
Z2	237	239	221
Z3	234	216	224
ABa	234	202	227
ABp	207	96	124
ABal	236	204	230
ABar	183.327	108.527	152.043
ABpl	168.524	114.776	163.555
ABpr	197.468	160.165	187.836
ABala	128.993	73.8749	106.371
ABalp	199.203	158.885	168.359
ABara	173.503	122.18	130.389
ABarp	153.546	100.869	100.869
ABpla	206.644	180.376	167.258
ABplp	156.464	118.374	93.4788
ABpra	181.198	166.828	130.246
ABprp	192.752	185.693	73.6832
ABalaa	141.033	139.128	60.2286
ABalap	222.815	212.6	157.367
ABalpa	190.502	166.333	94.6661
ABalpp	204.198	156.083	98.1764
ABaraa	226.455	182.935	158.878
ABarap	179.779	97.8173	66.649
ABarpa	208.55	148.548	145.473
ABarpp	203.23	136.851	139.056
ABplaa	174.499	73.5248	90.6346
ABplap	231.162	184.732	210.285
ABplpa	189.238	96.1089	151.614
ABplpp	185.216	108.498	172.096
ABpraa	217.933	170.647	217.153
ABprap	143.151	54.7003	150.151
ABprpa	216.696	144.468	219.563
ABprpp	211.152	117.514	203.077
ABalaaa	186.319	65.7246	166.406
ABalaap	243.158	190.608	217.948
ABalapa	215.813	79.9874	147.417
ABalapp	218.684	115.017	137.158
ABalpaa	230.147	150.18	153.513
ABalpap	201.416	54.3564	34.4851
ABalppa	227.995	174.384	138.489
ABalppp	211.563	152.768	96.4599
ABaraaa	205.176	163.115	70.1269
ABaraap	243.723	233.025	166.162
ABarapa	202.642	181.237	54.721
ABarapp	233.058	179.044	113.716
ABarpaa	239.029	184.592	146.404
ABarpap	210.208	56.2484	30.7066
ABarppa	242.554	169.203	177.91
ABarppp	223.688	89.162	117.332
ABplaaa	207.178	77.297	160.693
ABplaap	245.005	182.684	237.844
ABplapa	170.221	33.9262	164.017
ABplapp	221.473	120.869	190.078
ABplpaa	221.623	130.527	182.818
ABplpap	171.776	33.9109	166.563
ABplppa	243.822	182.307	170.776
ABplppp	202.867	91.1836	68.2169
ABpraaa	234.334	150.05	73.3078
ABpraap	249.14	213.236	147.367
ABprapa	250.374	190.23	12.4761
ABprapp	250.248	248.347	114.723
ABprpaa	232.398	197.168	224.286
ABprpap	184.693	112.254	155.645
ABprppa	164.487	109.745	159.394
ABprppp	202.809	167.617	192.867
ABalaaaa	128.724	73.3969	105.632
ABalaaap	194.545	152.364	162.273
ABalaapa	178.099	128.515	135.792
ABalaapp	148.143	93.9757	93.9757
ABalapaa	211.923	187.891	173.904
ABalapap	160.438	124.399	99.1926
ABalappa	177.099	162.232	124.532
ABalappp	197.41	191.469	73.3726
ABalpaaa	135.754	133.787	59.4212
ABalpaap	218.529	207.383	149.107
ABalpapa	194.725	170.37	102.74
ABalpapp	201.465	151.176	90.7237
ABalppaa	229.188	186.91	166.331
ABalppap	183.941	105.208	76.0891
ABalpppa	203.271	139.108	135.847
ABalpppp	208.322	145.733	148.682
ABaraaaa	169.965	64.6436	82.4986
ABaraaap	226.877	175.726	203.888
ABaraapa	193.275	104.493	158.383
ABaraapp	179.999	99.9271	166.32
ABarapaa	223.212	179.963	223.674
ABarapap	149.176	63.7057	156.176
ABarappa	212.845	134.469	214.842
ABarappp	215.562	127.513	207.363
ABarpaaa	181.723	55.6634	160.941
ABarpaap	240.735	180.858	212.048
ABarpapa	218.359	90.1107	152.696
ABarpapp	215.33	104.583	128.214
ABarppaa	233.314	159.993	160.779
ABarppap	203.088	60.622	40.2043
ABarpppa	224.518	167.801	129.794
ABarpppp	215.041	160.593	105.031
ABplaaaa	202.071	158.271	61.5563
ABplaaap	244.861	235.634	168.874
ABplaapa	206.244	184.404	65.1548
ABplaapp	230.822	173.02	103.158
ABplapaa	241.389	189.995	157.956
ABplapap	207.475	45.8146	19.0306
ABplappa	239.822	157.899	167.6
ABplappp	226.358	99.9064	129.008
ABplpaaa	203.203	66.4905	154.296
ABplpaap	249.166	194.174	245.67
ABplpapa	176.183	45.1674	168.986
ABplpapp	216.319	109.566	183.06
ABplppaa	226.778	142.761	189.091
ABplppap	165.938	21.6139	162.65
ABplpppa	239.04	171.376	159.535
ABplpppp	207.835	102.984	78.775
ABpraaaa	232.16	143.218	62.1908
ABpraaap	251.314	221.31	158.36
ABpraapa	250.684	194.577	22.8479
ABpraapp	249.316	247.042	104.475
ABprapaa	228.796	190.337	218.572
ABprapap	186.059	115.98	159.248
ABprappa	160.45	104.715	155.233
ABprappp	208.15	175.07	197.897
ABprpaaa	134.251	80.2907	110.973
ABprpaap	189.887	145.842	156.186
ABprpapa	182.695	134.85	141.195
ABprpapp	142.74	87.0819	87.0819
ABprppaa	207.899	182.675	168.063
ABprppap	164.413	130.423	104.906
ABprpppa	173	157.636	118.818
ABprpppp	202.068	197.245	73.0621
ABalaaaal	135.97	133.792	62.505
ABalaaaar	214.244	202.167	140.847
ABalaaapa	198.949	174.407	110.814
ABalaaapp	198.733	146.27	83.2709
ABalaapaa	231.921	190.885	173.784
ABalaapap	188.102	112.599	85.5293
ABalaappa	197.992	129.668	126.221
ABalaappp	213.415	154.614	158.309
ABalapaaa	165.431	55.7624	74.3627
ABalapaap	222.591	166.721	197.491
ABalapapa	197.311	112.878	165.153
ABalapapp	174.782	91.3564	160.545
ABalappaa	228.491	189.279	230.195
ABalappap	155.2	72.7111	162.2
ABalapppa	208.995	124.47	210.122
ABalapppp	219.971	137.512	211.648
ABalpaaaa	177.127	45.6022	155.475
ABalpaaap	238.313	171.107	206.148
ABalpaapa	220.905	100.234	157.975
ABalpaapp	211.977	94.1494	119.271
ABalpapaa	236.482	169.806	168.046
ABalpapap	205.572	69.6895	48.775
ABalpappa	221.04	161.218	121.099
ABalpappp	218.519	168.419	113.601
ABalppaaa	198.966	153.427	52.9856
ABalppaap	241.446	231.535	159.496
ABalppapa	209.846	187.572	75.5887
ABalppapp	228.586	166.995	92.6004
ABalpppaa	243.749	195.399	169.508
ABalpppap	209.206	52.0036	26.6967
ABalppppa	237.089	146.596	157.291
ABalppppp	229.029	110.651	140.684
ABaraaaaa	199.229	55.6841	147.899
ABaraaaap	250.119	198.178	249.059
ABaraaapa	182.145	56.4086	173.954
ABaraaapp	211.164	98.2628	176.042
ABaraapaa	231.932	154.996	195.364
ABaraapap	160.1	9.31683	158.737
ABaraappa	234.257	160.446	148.293
ABaraappp	212.804	114.784	89.333
ABarapaaa	229.986	136.386	51.0738
ABarapaap	253.488	229.383	169.353
ABarapapa	250.995	198.924	33.2196
ABarapapp	248.384	245.738	94.2277
ABarappaa	225.194	183.505	212.859
ABarappap	187.426	119.707	162.85
ABarapppa	156.413	99.6841	151.072
ABarapppp	213.491	182.523	202.928
ABarpaaaa	139.779	87.1845	116.314
ABarpaaap	185.23	139.321	150.1
ABarpaapa	187.291	141.185	146.599
ABarpaapp	137.337	80.1881	80.1881
ABarpapaa	203.738	177.272	162.039
ABarpapap	168.388	136.447	110.62
ABarpappa	168.901	153.041	113.104
ABarpappp	206.726	203.021	72.7516
ABarppaaa	142.181	139.63	69.8335
ABarppaap	209.959	196.95	132.587
ABarppapa	203.172	178.444	118.887
ABarppapp	196	141.364	75.8182
ABarpppaa	228.382	184.547	166.462
ABarpppap	192.263	119.989	94.9694
ABarppppa	192.713	120.228	116.594
ABarppppp	218.508	163.495	167.935
ABplaaaaa	165.131	55.2052	74.2916
ABplaaaap	218.306	157.716	191.095
ABplaaapa	201.348	121.262	171.923
ABplaaapp	169.565	82.7858	154.769
ABplaapaa	233.77	198.595	236.716
ABplaapap	161.224	81.7165	168.224
ABplaappa	205.144	114.471	205.402
ABplaappp	224.381	147.511	215.933
ABplapaaa	172.531	35.541	150.01
ABplapaap	235.891	161.356	200.248
ABplapapa	223.452	110.357	163.254
ABplapapp	208.623	83.7156	110.328
ABplappaa	239.649	179.618	175.312
ABplappap	208.057	78.757	57.3456
ABplapppa	217.562	154.635	112.404
ABplapppp	221.997	176.244	122.172
ABplpaaaa	195.86	148.582	44.4149
ABplpaaap	238.03	227.436	150.118
ABplpaapa	213.448	190.739	86.0225
ABplpaapp	226.35	160.971	82.0423
ABplpapaa	246.109	200.802	181.059
ABplpapap	211.877	61.6922	38.4347
ABplpappa	234.356	135.293	146.981
ABplpappp	231.699	121.395	152.36
ABplppaaa	195.254	44.8776	141.502
ABplppaap	244.219	186.192	242.973
ABplppapa	188.107	67.6499	178.923
ABplppapp	206.009	86.9595	169.024
ABplpppaa	237.087	167.231	201.636
ABplpppap	163.688	16.7786	159.613
ABplppppa	229.475	149.515	137.052
ABplppppp	217.772	126.584	99.8911
ABpraaaaa	227.813	129.554	39.9568
ABpraaaap	254.905	234.055	173.654
ABpraaapa	251.305	203.272	43.5914
ABpraaapp	247.453	244.434	83.9802
ABpraapaa	221.591	176.673	207.145
ABpraapap	188.792	123.433	166.452
ABpraappa	152.376	94.6535	146.911
ABpraappp	218.833	189.976	207.959
ABprapaaa	145.306	94.0783	121.655
ABprapaap	180.572	132.8	144.014
ABprapapa	191.887	147.519	152.002
ABprapapp	131.933	73.2943	73.2943
ABprappaa	199.577	171.869	156.014
ABprappap	172.363	142.472	116.334
ABprapppa	164.802	148.445	107.391
ABprapppp	211.384	208.797	72.441
ABprpaaaa	148.392	145.468	77.162
ABprpaaap	205.673	191.733	124.327
ABprpaapa	207.395	182.481	126.961
ABprpaapp	193.267	136.457	68.3654
ABprpapaa	224.655	177.902	158.698
ABprpapap	196.424	127.38	104.41
ABprpappa	187.434	110.788	106.968
ABprpappp	223.6	172.376	177.562
ABprppaaa	169.727	64.2727	83.5455
ABprppaap	214.021	148.71	184.698
ABprppapa	205.385	129.646	178.692
ABprppapp	164.348	74.2151	148.993
ABprpppaa	228.297	189.97	231.535
ABprpppap	167.248	90.7219	174.248
ABprppppa	201.293	104.472	200.682
ABprppppp	228.79	157.51	220.219
ABalaaaala	172.065	34.5761	149.037
ABalaaaalp	233.469	151.606	194.347
ABalaaaarl	225.998	120.481	168.533
ABalaaaarr	205.269	73.2817	101.384
ABalaaapal	242.816	189.431	182.579
ABalaaapar	210.541	87.8245	65.9163
ABalaaappl	214.084	148.051	103.709
ABalaaappr	225.475	184.069	130.743
ABalaapaaa	192.755	143.738	35.8443
ABalaapaap	234.614	223.337	140.74
ABalaapapa	217.05	193.906	96.4563
ABalaapapp	224.114	154.947	71.4842
ABalaappaa	248.469	206.205	192.611
ABalaappap	214.547	71.3807	50.1728
ABalaapppa	231.624	123.989	136.671
ABalaapppp	234.37	132.14	164.036
ABalapaaaa	191.279	34.0711	135.105
ABalapaaap	238.319	174.205	236.887
ABalapaapa	194.069	78.8911	183.891
ABalapaapp	200.854	75.6562	162.006
ABalapapaa	242.242	179.466	207.909
ABalapapap	169.464	28.8272	161.6
ABalapappa	224.693	138.584	125.811
ABalapappp	222.741	138.384	110.449
ABalappaaa	225.639	122.723	28.8398
ABalappaap	254.595	230.95	162.662
ABalappapa	251.616	207.619	53.9631
ABalappapp	246.521	243.13	73.7327
ABalapppaa	217.989	169.842	201.431
ABalapppap	190.158	127.159	170.054
ABalappppa	148.339	89.6229	142.75
ABalappppp	217.494	188.461	206.051
ABalpaaaaa	150.833	100.972	126.996
ABalpaaaap	175.914	126.279	137.927
ABalpaaapa	196.482	153.854	157.405
ABalpaaapp	127.459	67.6535	67.5779
ABalpaapaa	195.416	166.465	149.99
ABalpaapap	176.338	148.496	122.048
ABalpaappa	160.703	143.849	101.677
ABalpaappp	216.042	214.572	72.1305
ABalpapaaa	154.602	151.306	84.4905
ABalpapaap	201.388	186.516	116.067
ABalpapapa	211.618	186.518	135.035
ABalpapapp	190.535	131.551	60.9127
ABalpappaa	220.929	171.257	150.935
ABalpappap	200.585	134.77	113.85
ABalpapppa	182.155	101.347	97.3411
ABalpapppp	228.693	181.257	187.188
ABalppaaaa	174.323	73.3402	92.7993
ABalppaaap	209.735	139.705	178.301
ABalppaapa	209.422	138.031	185.462
ABalppaapp	159.131	65.6445	143.217
ABalppapaa	222.335	180.53	225.821
ABalppapap	173.273	99.7273	180.273
ABalppappa	197.443	94.4725	195.962
ABalppappp	233.2	167.509	224.504
ABalpppaaa	176.661	44.7615	153.571
ABalpppaap	231.047	141.855	188.447
ABalpppapa	228.545	130.604	173.812
ABalpppapp	201.915	62.8479	92.441
ABalppppaa	240.543	181.985	174.224
ABalppppap	213.025	96.892	74.4869
ABalpppppa	210.606	141.468	95.0144
ABalpppppp	228.953	191.895	139.313
ABaraaaaaa	192.485	143.592	34.8074
ABaraaaaap	231.198	219.238	131.362
ABaraaaapa	220.653	197.074	106.89
ABaraaaapp	221.878	148.923	60.9262
ABaraaapaa	250.829	211.608	204.163
ABaraaapap	217.218	81.0693	61.9109
ABaraaappa	228.891	112.686	126.362
ABaraaappp	237.041	142.884	175.712
ABaraapaaa	187.304	23.2646	128.708
ABaraapaap	232.419	162.219	230.8
ABaraapapa	200.032	90.1323	188.86
ABaraapapp	195.699	64.3528	154.988
ABaraappaa	247.397	191.701	214.182
ABaraappap	175.239	40.8758	163.588
ABaraapppa	219.911	127.653	114.57
ABaraapppp	227.709	150.185	121.007
ABarapaaaa	223.465	115.891	17.7228
ABarapaaap	254.284	227.844	151.669
ABarapaapa	251.926	211.967	64.3348
ABarapaapp	245.59	241.825	63.4851
ABarapapaa	214.387	163.01	195.717
ABarapapap	191.525	130.886	173.656
ABarapappa	144.302	84.5923	138.589
ABarapappp	211.594	180.822	199.406
ABarappaaa	156.361	107.866	132.338
ABarappaap	171.256	119.758	131.841
ABarappapa	201.078	160.189	162.808
ABarappapp	132.738	75.1683	74.2232
ABarapppaa	191.255	161.062	143.966
ABarapppap	180.312	154.52	127.761
ABarappppa	156.604	139.253	95.9631
ABarappppp	214.94	213.904	71.532
ABarpaaaaa	160.813	157.144	91.8191
ABarpaaaap	197.103	181.299	107.806
ABarpaaapa	215.842	190.554	143.109
ABarpaaapp	188.198	127.288	54.5401
ABarpaapaa	217.203	164.611	143.172
ABarpaapap	204.746	142.161	123.29
ABarpaappa	176.876	91.9073	87.7147
ABarpaappp	233.786	190.139	196.815
ABarpapaaa	178.919	82.4077	102.053
ABarpapaap	205.45	130.699	171.904
ABarpapapa	213.459	146.415	192.231
ABarpapapp	153.914	57.0738	137.441
ABarpappaa	216.373	171.09	220.107
ABarpappap	179.297	108.733	186.297
ABarpapppa	193.592	84.4734	191.242
ABarpapppp	237.609	177.509	228.789
ABarppaaaa	181.257	54.9469	158.104
ABarppaaap	228.625	132.104	182.547
ABarppaapa	231.091	140.727	179.091
ABarppaapp	198.562	52.414	83.4977
ABarppapaa	237.934	173.476	164.908
ABarppapap	215.509	105.959	83.0576
ABarppappa	207.128	134.885	86.3195
ABarppappp	232.431	199.72	147.884
ABarpppaaa	195.901	149.554	43.5644
ABarpppaap	227.782	215.139	121.984
ABarpppapa	224.255	200.241	117.324
ABarpppapp	219.643	142.898	50.3681
ABarppppaa	248.465	202.322	194.17
ABarppppap	219.888	90.7579	73.649
ABarpppppa	226.158	101.383	116.052
ABarpppppp	239.711	153.628	187.388
ABplaaaaaa	186.749	21.829	128.289
ABplaaaaap	226.518	150.232	224.714
ABplaaaapa	205.994	101.374	193.828
ABplaaaapp	190.545	53.0495	147.97
ABplaaapaa	252.552	203.936	220.455
ABplaaapap	181.015	52.9244	165.575
ABplaaappa	215.129	116.723	103.329
ABplaaappp	232.678	161.985	131.565
ABplaapaaa	221.292	109.059	6.60576
ABplaapaap	253.974	224.739	140.676
ABplaapapa	252.237	216.314	74.7066
ABplaapapp	244.658	240.521	53.2376
ABplaappaa	210.785	156.178	190.004
ABplaappap	192.891	134.612	177.258
ABplaapppa	140.266	79.5617	134.428
ABplaapppp	205.694	173.183	192.761
ABplapaaaa	161.888	114.76	137.679
ABplapaaap	166.598	113.237	125.754
ABplapaapa	205.674	166.524	168.212
ABplapaapp	138.017	82.6832	80.8686
ABplapapaa	187.094	155.659	137.941
ABplapapap	184.287	160.545	133.475
ABplapappa	152.505	134.657	90.2493
ABplapappp	209.661	208.563	70.7246
ABplappaaa	167.023	162.982	99.1476
ABplappaap	192.817	176.082	99.5464
ABplappapa	220.065	194.591	151.183
ABplappapp	190.931	131.263	61.9928
ABplapppaa	213.476	157.966	135.409
ABplapppap	208.907	149.552	132.73
ABplappppa	171.597	82.4671	78.0882
ABplappppp	233.437	188.98	196.401
ABplpaaaaa	183.515	91.4752	111.307
ABplpaaaap	201.165	121.694	165.507
ABplpaaapa	217.496	154.799	199.001
ABplpaaapp	149.306	49.5401	132.378
ABplpaapaa	210.41	161.65	214.393
ABplpaapap	185.321	117.738	192.321
ABplpaappa	189.742	74.4743	186.522
ABplpaappp	242.019	187.508	233.075
ABplpapaaa	185.852	65.1323	162.638
ABplpapaap	226.203	122.354	176.647
ABplpapapa	233.637	150.851	184.37
ABplpapapp	195.208	41.9802	74.5545
ABplpappaa	235.326	164.968	155.592
ABplpappap	217.994	115.027	91.6283
ABplpapppa	203.65	128.302	77.6247
ABplpapppp	235.909	207.545	156.455
ABplppaaaa	199.317	155.517	52.3213
ABplppaaap	224.366	211.04	112.606
ABplppaapa	227.857	203.409	127.758
ABplppaapp	217.407	136.874	39.8101
ABplppapaa	245.733	191.888	182.494
ABplppapap	222.559	100.446	85.387
ABplppappa	223.426	90.0792	105.743
ABplppappp	242.382	164.373	199.064
ABplpppaaa	190.91	33.3186	136.114
ABplpppaap	220.618	138.246	218.627
ABplpppapa	211.956	112.615	198.797
ABplpppapp	185.39	41.7462	140.952
ABplppppaa	247.67	193.772	217.428
ABplppppap	186.791	64.973	167.563
ABplpppppa	210.347	105.792	92.0873
ABplpppppp	237.646	173.785	142.123
ABpraaaaaa	220.882	108.276	4.46085
ABpraaaaap	253.663	221.634	129.683
ABpraaaapa	252.547	220.662	85.0783
ABpraaaapp	243.726	239.217	42.9901
ABpraaapaa	207.183	149.347	184.29
ABpraaapap	194.257	138.338	180.86
ABpraaappa	136.229	74.5311	130.266
ABpraaappp	199.794	165.544	186.115
ABpraapaaa	167.416	121.653	143.02
ABpraapaap	161.94	106.716	119.668
ABpraapapa	210.27	172.859	173.615
ABpraapapp	143.296	90.198	87.514
ABpraappaa	182.932	150.256	131.917
ABpraappap	188.262	166.569	139.189
ABpraapppa	148.406	130.061	84.5356
ABpraapppp	204.382	203.221	69.9172
ABprapaaaa	173.234	168.82	106.476
ABprapaaap	188.532	170.865	91.2862
ABprapaapa	224.288	198.628	159.257
ABprapaapp	193.663	135.238	69.4455
ABprapapaa	209.75	151.32	127.645
ABprapapap	213.068	156.942	142.17
ABprapappa	166.318	73.027	68.4617
ABprapappp	228.904	180.099	188.266
ABprappaaa	188.111	100.543	120.561
ABprappaap	196.879	112.689	159.11
ABprappapa	221.533	163.184	205.77
ABprappapp	154.585	58.856	138.899
ABprapppaa	204.448	152.21	208.68
ABprapppap	191.346	126.743	198.346
ABprappppa	185.891	64.4752	181.802
ABprappppp	241.469	186.459	231.99
ABprpaaaaa	190.448	75.3177	167.172
ABprpaaaap	223.78	112.603	170.747
ABprpaaapa	236.184	160.974	189.649
ABprpaaapp	192.138	32.4266	66.3159
ABprpaapaa	232.717	156.459	146.276
ABprpaapap	220.478	124.095	100.199
ABprpaappa	200.172	121.718	68.9298
ABprpaappp	239.387	215.371	165.025
ABprpapaaa	202.733	161.479	61.0783
ABprpapaap	220.95	206.941	103.228
ABprpapapa	231.459	206.576	138.192
ABprpapapp	215.171	130.85	29.252
ABprpappaa	243	181.455	170.818
ABprpappap	225.23	110.135	97.1251
ABprpapppa	220.693	78.7759	95.4329
ABprpapppp	245.052	175.117	210.74
ABprppaaaa	195.071	44.8083	143.94
ABprppaaap	214.718	126.259	212.541
ABprppaapa	217.918	123.856	203.765
ABprppaapp	180.235	30.4428	133.934
ABprppapaa	241.832	181.475	213.515
ABprppapap	192.567	77.0216	169.55
ABprppappa	205.564	94.8614	80.8461
ABprppappp	242.615	185.585	152.681
ABprpppaaa	223.056	116.35	15.4536
ABprpppaap	253.353	218.528	118.69
ABprpppapa	252.858	225.009	95.45
ABprpppapp	242.795	237.913	32.7426
ABprppppaa	203.581	142.515	178.576
ABprppppap	195.624	142.065	184.463
ABprpppppa	138.716	78.1845	132.5
ABprpppppp	193.894	157.905	179.47
ABalaaaalal	172.943	128.547	148.361
ABalaaaalar	157.282	100.194	113.581
ABalaaaalpa	212.982	176.701	176.701
ABalaaaalpp	148.575	97.7129	94.1593
ABalaaaarla	178.771	144.852	125.893
ABalaaaarlp	192.237	172.593	144.903
ABalaaaarra	144.307	125.465	78.8218
ABalaaaarrp	199.103	197.88	69.1098
ABalaaapall	179.445	174.658	113.805
ABalaaapalr	184.247	165.648	83.0261
ABalaaaparl	228.511	202.665	167.33
ABalaaaparr	196.396	139.212	76.8983
ABalaaappll	206.023	144.675	119.882
ABalaaapplr	217.23	164.333	151.61
ABalaaapprl	161.039	63.5869	58.8353
ABalaaapprr	224.37	171.218	180.13
ABalaapaaal	192.707	109.61	129.815
ABalaapaaar	192.594	103.683	152.713
ABalaapaapa	225.57	171.568	212.54
ABalaapaapp	159.864	68.1719	145.42
ABalaapapaa	198.486	142.77	202.966
ABalaapapap	197.37	135.749	204.37
ABalaapappa	182.041	54.4761	177.082
ABalaapappp	236.873	176.398	226.525
ABalaappaaa	195.044	85.5032	171.706
ABalaappaap	221.358	102.852	164.847
ABalaappapa	238.73	171.097	194.928
ABalaappapp	195.305	42.2394	73.5824
ABalaapppaa	230.109	147.95	136.96
ABalaapppap	222.962	133.162	108.77
ABalaappppa	196.694	115.135	60.2349
ABalaappppp	239.335	216.402	164.404
ABalapaaaaa	206.149	167.441	69.8353
ABalapaaaap	217.535	202.842	93.8497
ABalapaaapa	235.061	209.743	148.626
ABalapaaapp	213.068	125.157	19.3348
ABalapaapaa	240.267	171.021	159.142
ABalapaapap	227.9	119.824	108.863
ABalapaappa	217.96	67.4725	85.1233
ABalapaappp	247.723	185.861	222.416
ABalapapaaa	199.232	56.2979	151.765
ABalapapaap	208.818	114.273	206.455
ABalapapapa	223.88	135.097	208.734
ABalapapapp	175.08	19.1395	126.916
ABalapappaa	235.994	169.178	209.602
ABalapappap	198.343	89.0702	171.537
ABalapapppa	200.782	83.9307	69.6049
ABalapapppp	247.583	197.385	163.239
ABalappaaaa	225.23	124.424	26.4464
ABalappaaap	253.042	215.423	107.698
ABalappaapa	253.168	229.356	105.822
ABalappaapp	241.863	236.608	22.495
ABalappapaa	199.978	135.683	172.862
ABalappapap	196.99	145.791	188.065
ABalappappa	144.057	85.6373	137.53
ABalappappp	187.994	150.266	172.824
ABalapppaaa	178.471	135.441	153.702
ABalapppaap	152.624	93.6733	107.495
ABalapppapa	207.579	169.807	169.807
ABalapppapp	153.854	105.228	100.805
ABalappppaa	174.61	139.449	119.869
ABalappppap	196.212	178.617	150.617
ABalapppppa	146.173	127.934	76.7885
ABalapppppp	193.824	192.539	68.3024
ABalpaaaaaa	185.655	180.496	121.133
ABalpaaaaap	179.961	160.431	74.766
ABalpaaaapa	231.525	205.147	172.704
ABalpaaaapp	199.129	143.187	84.351
ABalpaaapaa	202.297	138.03	112.119
ABalpaaapap	221.391	171.724	161.05
ABalpaaappa	155.76	54.1467	49.2088
ABalpaaappp	219.836	162.337	171.994
ABalpaapaaa	197.302	118.678	139.068
ABalpaapaap	188.309	94.6778	146.316
ABalpaapapa	229.607	179.952	219.31
ABalpaapapp	165.143	77.4878	151.941
ABalpaappaa	192.524	133.329	197.252
ABalpaappap	203.394	144.754	210.394
ABalpaapppa	178.19	44.477	172.362
ABalpaapppp	232.277	166.337	221.059
ABalpapaaaa	199.64	95.6886	176.239
ABalpapaaap	218.936	93.1017	158.947
ABalpapaapa	241.276	181.221	200.207
ABalpapaapp	198.473	52.0522	80.8488
ABalpapapaa	227.5	139.442	127.644
ABalpapapap	225.446	142.23	117.34
ABalpapappa	193.216	108.552	51.5401
ABalpapappp	236.23	211.558	155.833
ABalpappaaa	209.564	173.403	78.5923
ABalpappaap	214.119	198.743	84.4716
ABalpappapa	238.663	212.911	159.059
ABalpappapp	215.428	130.56	30.8866
ABalpapppaa	237.535	160.587	147.466
ABalpapppap	230.571	129.512	120.601
ABalpappppa	215.228	56.1692	74.8137
ABalpappppp	246.926	185.362	224.662
ABalppaaaaa	203.393	67.7876	159.59
ABalppaaaap	202.918	102.286	200.368
ABalppaaapa	229.842	146.338	213.702
ABalppaaapp	170.075	8.17732	120.091
ABalppaapaa	230.156	156.881	205.689
ABalppaapap	204.119	101.119	173.525
ABalppaappa	196	73	58.3636
ABalppaappp	252.552	209.185	173.797
ABalppapaaa	227.403	132.498	37.4392
ABalppapaap	252.732	212.318	96.7048
ABalppapapa	253.479	233.704	116.194
ABalppapapp	240.932	235.304	12.2475
ABalppappaa	196.376	128.851	167.149
ABalppappap	198.356	149.518	191.667
ABalppapppa	149.398	93.09	142.561
ABalppapppp	182.094	142.626	166.179
ABalpppaaaa	183.998	142.335	159.043
ABalpppaaap	147.966	87.1521	101.409
ABalpppaapd	202.176	162.914	162.914
ABalpppaapv	159.133	112.743	107.45
ABalpppapad	170.449	134.046	113.844
ABalpppapav	200.186	184.642	156.33
ABalpppappa	150.831	133.71	76.4779
ABalpppappp	188.545	187.198	67.495
ABalppppaad	191.866	186.334	128.462
ABalppppaav	175.676	155.214	66.5059
ABalppppapa	228.792	200.24	165.251
ABalppppapp	201.861	147.162	91.8038
ABalpppppaa	198.571	131.384	104.356
ABalpppppap	225.552	179.114	170.491
ABalppppppa	157.395	56.9208	52.4176
ABalppppppp	215.302	153.455	163.858
ABaraaaaaaa	201.898	127.745	148.322
ABaraaaaaap	184.023	85.6724	139.919
ABaraaaaapa	232.168	185.634	224.079
ABaraaaaapp	170.422	86.8038	158.463
ABaraaaapaa	186.562	123.889	191.538
ABaraaaapap	209.419	153.76	216.419
ABaraaaappa	174.339	34.4779	167.642
ABaraaaappp	227.681	156.275	215.594
ABaraaapaaa	204.236	105.874	180.773
ABaraaapaap	216.514	83.351	153.047
ABaraaapapa	243.823	191.344	205.486
ABaraaapapp	201.64	61.865	88.1152
ABaraaappaa	224.892	130.933	118.329
ABaraaappap	227.931	151.297	125.911
ABaraaapppa	189.738	101.968	42.8452
ABaraaapppp	233.124	206.714	147.263
ABaraapaaaa	212.98	179.365	87.3492
ABaraapaaap	210.703	194.644	75.0936
ABaraapaapa	242.266	216.078	169.493
ABaraapaapp	217.788	135.963	42.4383
ABaraapapaa	234.802	150.153	135.79
ABaraapapap	233.241	139.201	132.339
ABaraapappa	212.495	44.8659	64.5041
ABaraapappp	242.951	174.555	218.266
ABaraappaaa	207.554	79.2772	167.416
ABaraappaap	197.018	90.2997	194.282
ABaraappapa	235.805	157.58	218.671
ABaraappapp	175.23	20.4122	126.364
ABaraapppaa	224.318	144.584	201.777
ABaraapppap	209.895	113.167	175.512
ABaraappppa	191.218	62.0693	47.1224
ABaraappppp	253.897	211.535	173.361
ABarapaaaaa	229.577	140.572	48.432
ABarapaaaap	252.421	209.212	85.712
ABarapaaapa	253.789	238.051	126.565
ABarapaaapp	240	234	2
ABarapaapaa	192.774	122.02	161.435
ABarapaapap	199.723	153.244	195.269
ABarapaappa	154.739	100.543	147.591
ABarapaappp	176.194	134.987	159.534
ABarapapaaa	189.526	149.229	164.384
ABarapapaap	143.308	80.631	95.3222
ABarapapapa	196.772	156.02	156.02
ABarapapapp	164.412	120.257	114.095
ABarapappaa	166.288	128.643	107.82
ABarapappap	204.161	190.666	162.044
ABarapapppa	155.489	139.486	76.1674
ABarapapppp	183.266	181.857	66.6877
ABarappaaaa	198.077	192.172	135.79
ABarappaaap	171.391	149.997	58.2457
ABarappaapa	226.059	195.334	157.798
ABarappaapp	204.594	151.137	99.2565
ABarappapaa	194.844	124.739	96.5923
ABarappapap	229.713	186.505	179.931
ABarappappa	162.488	65.802	62.0441
ABarappappp	210.769	144.574	155.722
ABarapppaaa	206.494	136.813	157.576
ABarapppaap	179.738	76.667	133.522
ABarapppapa	226.951	177.063	218.303
ABarapppapp	175.701	96.1197	164.984
ABarappppaa	180.599	114.449	185.824
ABarappppap	215.443	162.765	222.443
ABarapppppa	175.876	37.5212	168.795
ABarapppppp	223.086	146.214	210.129
ABarpaaaaal	208.832	116.059	185.307
ABarpaaaaar	214.092	73.6004	147.147
ABarpaaaapa	245.514	198.488	208.704
ABarpaaaapp	204.807	71.6778	95.3816
ABarpaaapaa	222.284	122.425	109.013
ABarpaaapap	230.415	160.365	134.482
ABarpaaappa	186.26	95.3852	34.1503
ABarpaaappp	230.019	201.869	138.692
ABarpaapaaa	216.396	185.328	96.1062
ABarpaapaap	207.287	190.545	65.7156
ABarpaapapa	245.868	219.246	179.927
ABarpaapapp	220.149	141.366	53.9901
ABarpaappaa	232.069	139.719	124.114
ABarpaappap	235.912	148.889	144.077
ABarpaapppa	209.762	33.5626	54.1944
ABarpaapppp	238.977	163.749	211.869
ABarpapaaaa	211.716	90.7669	175.241
ABarpapaaap	191.118	78.3132	188.195
ABarpapaapa	241.767	168.821	223.639
ABarpapaapp	180.384	32.6472	132.636
ABarpapapaa	218.48	132.287	197.864
ABarpapapap	215.671	125.216	177.5
ABarpapappa	186.436	51.1386	35.8812
ABarpapappp	251.724	204.703	162.244
ABarpappaaa	231.751	148.645	59.4248
ABarpappaap	252.111	206.107	74.7192
ABarpappapa	254.1	242.399	136.937
ABarpappapp	189.172	115.188	155.721
ABarpapppaa	196.782	149.99	192.683
ABarpapppap	160.08	107.995	152.622
ABarpappppa	170.293	127.348	152.888
ABarpappppp	195.053	156.122	169.725
ABarppaaaaa	141.332	77.8362	92.5662
ABarppaaaap	191.369	149.126	149.126
ABarppaaapa	169.691	127.772	120.741
ABarppaaapp	162.127	123.239	101.796
ABarppaapaa	208.136	196.69	167.758
ABarppaapap	160.147	145.262	75.8569
ABarppaappa	177.986	176.516	65.8803
ABarppaappp	204.287	198.01	143.119
ABarppapaaa	167.105	144.78	49.9856
ABarppapaap	223.327	190.428	150.346
ABarppapapa	207.327	155.112	106.709
ABarppapapp	191.118	118.094	88.829
ABarppappaa	233.874	193.896	189.371
ABarppappap	167.581	74.6832	71.6706
ABarppapppa	206.235	135.693	147.586
ABarppapppp	211.09	145.88	166.83
ABarpppaaaa	175.453	67.6616	127.125
ABarpppaaap	221.734	168.492	212.527
ABarpppaapa	180.98	105.436	171.505
ABarpppaapp	174.637	105.009	180.111
ABarpppapaa	221.467	171.77	228.467
ABarpppapap	180.285	47.5203	173.08
ABarpppappa	218.49	136.153	204.663
ABarpppappp	213.428	126.245	189.841
ABarppppaaa	211.67	63.8497	141.247
ABarppppaap	242.16	188.054	199.761
ABarppppapa	207.975	81.4905	102.648
ABarppppapp	219.675	113.916	99.6967
ABarpppppaa	232.899	169.432	143.052
ABarpppppap	187.218	97.9901	36.4653
ABarppppppa	226.914	197.025	130.122
ABarppppppp	219.812	191.29	104.863
ABplaaaaaaa	203.871	186.446	56.3375
ABplaaaaaap	248.708	221.214	187.623
ABplaaaaapa	222.509	146.77	65.5419
ABplaaaaapp	229.337	129.285	112.438
ABplaaaapaa	238.582	158.578	155.815
ABplaaaapap	207.03	22.2592	43.8848
ABplaaapaaa	235.002	152.942	205.472
ABplaaapaap	215.877	102.257	183.067
ABplaaapapa	185.218	66.3267	182.109
ABplaaapapp	247.729	180.062	228.608
ABplaaappaa	185.539	44.8821	138.909
ABplaaappap	212.642	119.99	193.951
ABplaaapppa	221.446	137.265	179.487
ABplaaapppp	181.653	40.2079	24.64
ABplaapaaaa	249.55	197.871	151.127
ABplaapaaap	233.924	156.719	70.4176
ABplaapaapa	251.8	203.002	63.7264
ABplaapaapp	254.41	246.746	147.309
ABplaapapaa	185.57	108.356	150.007
ABplaapapap	192.745	144.959	188.522
ABplaapappa	165.421	115.448	157.653
ABplaapappp	164.393	119.709	146.243
ABplaappapa	200.581	163.016	175.067
ABplaappapp	145.928	84.171	97.9694
ABplaapppaa	185.966	142.232	142.232
ABplaapppap	174.97	135.287	127.386
ABplapaaaaa	157.966	117.836	95.7714
ABplapaaaap	205.792	194.403	164.528
ABplapaaapa	164.805	151.038	75.5464
ABplapaaapp	172.707	171.175	65.0729
ABplapaapaa	210.498	203.848	150.447
ABplapaapap	165.163	142.112	46.2232
ABplapapaaa	220.594	185.521	142.893
ABplapapaap	210.059	159.086	114.162
ABplapapppa	187.392	111.448	81.0657
ABplapapppp	238.035	201.286	198.811
ABplapppaaa	172.673	83.5644	81.297
ABplapppaap	201.701	126.812	139.45
ABplapppapa	215.686	154.948	176.084
ABplapppapp	171.167	58.6562	120.728
ABplapppppa	216.518	159.922	206.752
ABplapppppp	186.259	114.752	178.026
ABplpaaaaaa	168.675	95.5689	174.397
ABplpaaaaap	227.491	180.776	234.491
ABplpaaaapa	184.695	57.5194	177.365
ABplpaaaapp	213.894	126.092	199.198
ABplpaaapaa	218.023	136.43	194.374
ABplpaaapap	209.248	54.099	135.347
ABplpaaappa	238.806	177.62	190.817
ABplpaaappp	211.142	91.3033	109.914
ABplpaapaaa	217.067	105.408	90.3807
ABplpaapaap	235.383	178.5	151.623
ABplpaapapa	190.696	105.815	45.036
ABplpaapapp	223.808	192.181	121.551
ABplpaappaa	223.228	197.252	113.62
ABplpaappap	200.455	182.347	46.9595
ABplpaapppa	246.473	215.19	177.065
ABplpaapppp	224.869	152.173	77.0936
ABplpapaaaa	226.604	118.851	100.762
ABplpapaaap	241.253	168.266	167.554
ABplpapaapa	207.664	24.6958	47.2763
ABplpapaapp	231.027	142.136	199.075
ABplpapapaa	220.038	113.746	190.892
ABplpapapap	179.318	54.3402	176.023
ABplpapappa	252.402	188.689	232.186
ABplpapappp	190.694	57.117	145.182
ABplpappaaa	206.804	107.693	190.039
ABplpappaap	227.222	149.313	181.474
ABplpappapa	176.871	29.2772	13.3987
ABplpappapp	247.376	191.04	140.01
ABplpapppaa	236.098	164.793	81.4104
ABplpapppap	251.49	199.896	52.7336
ABplpappppa	254.721	251.094	157.68
ABplpappppp	181.968	101.525	144.293
ABplppaaaaa	188.708	139.929	184.361
ABplppaaaap	170.762	122.901	162.683
ABplppaaapa	158.493	112.07	139.598
ABplppaaapp	206.108	169.91	180.408
ABplppaapaa	150.524	90.5059	103.373
ABplppaapap	180.563	135.338	135.338
ABplppaappa	180.249	142.802	134.032
ABplppaappp	153.805	112.433	89.7471
ABplppapaaa	201.693	189.807	158.815
ABplppapaap	169.463	156.814	75.2358
ABplppapapa	167.428	165.833	64.2655
ABplppapapp	216.708	209.686	157.776
ABplppappaa	169.386	146.149	54.297
ABplppappap	217.861	180.615	135.44
ABplppapppa	212.792	163.061	121.615
ABplppapppp	183.665	104.803	73.3024
ABplpppaaaa	234.945	195.749	193.606
ABplpppaaap	177.766	92.4455	90.9235
ABplpppaapa	197.167	117.931	131.314
ABplpppaapp	220.282	164.015	185.338
ABplpppapaa	169.053	54.1872	117.766
ABplpppapap	211.301	151.351	200.976
ABplpppappa	191.538	124.068	184.547
ABplpppappp	162.713	86.1287	168.683
ABplppppaaa	233.516	189.781	240.516
ABplppppaap	189.104	67.5185	181.651
ABplppppapa	209.298	116.031	193.733
ABplppppapp	222.619	146.616	198.908
ABplpppppaa	206.825	44.3483	129.446
ABplpppppap	235.453	167.186	181.874
ABplppppppa	214.31	101.116	117.181
ABplppppppp	214.458	96.8992	81.0648
ABpraaaaaaa	237.868	187.567	160.194
ABpraaaaaap	194.174	113.641	53.6067
ABpraaaaapd	220.703	187.337	112.98
ABpraaaaapv	226.644	203.214	122.377
ABpraaaapad	197.04	178.248	37.5815
ABpraaaapav	244.237	209.166	166.507
ABpraaaappa	227.229	157.576	88.6454
ABpraaaappp	223.871	108.418	89.0864
ABpraaapaad	243.923	177.955	179.292
ABpraaapaav	210.335	35.4401	58.9523
ABpraaapapa	227.052	131.329	192.678
ABpraaapapp	224.199	125.236	198.717
ABpraaappaa	173.418	42.3537	169.936
ABpraaappap	247.248	177.386	225.168
ABpraaapppa	195.849	69.3519	151.455
ABpraaapppp	200.966	95.396	186.126
ABpraapaaaa	232.998	161.362	183.462
ABpraapaaap	178.024	32.1827	15.4266
ABpraapaapa	245.203	184.208	128.893
ABpraapaapp	238.272	172.867	92.4032
ABpraapapaa	251.179	196.791	41.7408
ABpraapapap	254.905	254.868	165.96
ABpraapappa	178.365	94.6931	138.58
ABpraapappp	184.671	134.898	180.2
ABpraappaaa	176.104	130.354	167.714
ABpraappaap	152.593	104.431	132.952
ABpraappapa	211.635	176.804	185.749
ABpraappapp	155.12	96.8407	108.776
ABpraapppaa	175.159	128.445	128.445
ABpraapppap	185.528	150.317	140.677
ABpraappppa	149.644	107.03	83.7228
ABpraappppp	197.594	185.212	153.101
ABprapaaaaa	174.121	162.59	74.9253
ABprapaaaap	162.149	160.492	63.4581
ABprapaaapa	222.919	215.524	165.104
ABprapaaapp	173.609	150.185	62.3708
ABprapaapaa	215.129	175.708	127.987
ABprapaapap	215.525	167.036	129.068
ABprapaappa	179.939	98.1575	65.5392
ABprapaappp	229.666	186.309	183.979
ABprapapaaa	182.859	101.327	100.55
ABprapapaap	192.634	109.05	123.178
ABprapapapa	224.878	173.083	194.591
ABprapapapp	173.09	62.5716	124.536
ABprapappaa	206.084	142.78	195.2
ABprapappap	196.817	133.383	191.068
ABprapapppa	156.751	76.6886	162.969
ABprapapppp	232.098	184.464	238.443
ABprappaaaa	193.514	77.5176	185.936
ABprappaaap	204.702	105.969	188.267
ABprappaapa	227.215	156.801	203.442
ABprappaapp	205.627	39.4941	126.301
ABprappapaa	232.099	156.752	172.931
ABprappapap	217.477	110.929	124.447
ABprapppaaa	211.85	88.3906	71.7489
ABprapppaap	240.352	196.635	168.764
ABprapppapa	197.652	121.466	62.1773
ABprapppapp	217.598	182.492	104.41
ABprappppaa	230.059	209.176	131.134
ABprappppap	193.624	174.149	28.2034
ABprapppppa	242.001	203.141	155.949
ABprapppppp	229.589	162.979	100.197
ABprpaaaaaa	221.139	97.9838	77.4104
ABprpaaaaap	246.594	187.644	191.03
ABprpaaaapa	213.005	46.1845	70.6283
ABprpaaaapp	223.077	120.523	186.281
ABprpaaapaa	228.36	136.725	206.543
ABprpaaapap	167.518	30.3672	163.85
ABprpaaappa	242.093	166.083	218.15
ABprpaaappp	201.004	81.5869	157.727
ABprpaapaaa	195.128	83.099	182.213
ABprpaapaap	238.774	173.41	185.449
ABprpaapapa	182.993	43.9829	25.9847
ABprpaapapp	243.029	177.376	117.776
ABprpaappaa	240.446	180.941	103.396
ABprpaappap	250.869	193.686	30.748
ABprpaapppa	253.974	253.563	155.713
ABprpaapppp	179.228	97.3483	141.237
ABprpapaaaa	180.635	129.868	176.039
ABprpapaaap	181.445	137.806	172.744
ABprpapaapa	146.693	96.7921	126.307
ABprpapaapp	213.177	178.448	186.618
ABprpapapaa	159.716	103.176	114.179
ABprpapapap	169.756	121.551	121.551
ABprpapappa	190.807	157.832	147.322
ABprpapappp	145.482	101.626	77.6985
ABprpappaaa	193.495	180.616	147.387
ABprpappaap	178.779	168.365	74.6148
ABprpappapa	156.87	155.151	62.6508
ABprpappapp	229.13	221.362	172.433
ABprpapppaa	177.833	154.222	70.4446
ABprpapppap	212.396	170.802	120.535
ABprpappppa	218.257	171.011	136.52
ABprpappppp	176.212	91.5122	57.7759
ABprppaaaaa	224.387	176.869	174.353
ABprppaaaap	187.951	110.208	110.176
ABprppaaapa	188.1	100.168	115.042
ABprppaaapp	229.473	182.15	203.845
ABprppaapaa	177.127	70.9559	131.305
ABprppaapap	200.867	134.21	189.424
ABprppaappa	202.096	142.699	197.59
ABprppaappp	150.788	67.2484	157.256
ABprppapaaa	228.248	174.465	233.723
ABprppapaap	197.923	87.5167	190.221
ABprppapapa	200.106	95.9082	182.802
ABprppapapp	231.811	166.986	207.976
ABprppappaa	208.174	49.6175	131.58
ABprppappap	228.745	146.319	163.987
ABprppapppa	220.644	120.742	131.714
ABprppapppp	209.241	79.8821	62.4329
ABprpppaaaa	238.429	194.134	164.573
ABprpppaaap	201.13	129.292	70.748
ABprpppaapa	214.492	177.648	95.8389
ABprpppaapp	233.475	215.139	139.891
ABprpppapaa	191.835	171.734	23.4194
ABprpppapap	239.765	197.117	145.391
ABprpppappa	231.949	168.383	111.749
ABprpppappp	218.406	87.55	65.7345
ABprppppaaa	249.265	197.332	202.768
ABprppppaap	215.676	56.9289	82.3042
ABprppppapa	219.103	109.716	179.884
ABprppppapp	232.521	148.215	214.368
ABprpppppaa	161.617	18.3807	157.763
ABprpppppap	236.938	154.779	211.132
ABprppppppa	206.158	93.8218	164
ABprppppppp	189.29	70.802	178.301
ABalaappppaa	244.55	185.459	187.437
ABalaappppap	187.961	55.7831	36.5428
ABalapaappaa	240.855	170.545	106.659
ABalapaappap	242.619	189.014	114.389
ABalapapapaa	250.558	190.581	19.7552
ABalapapapap	253.042	252.259	145.465
ABalapappaaa	180.594	101.075	144.839
ABalapappaap	176.598	124.837	171.878
ABalapppaapa	186.786	145.259	177.775
ABalapppaapp	140.793	89.153	119.662
ABalapppapaa	208.519	171.927	180.532
ABalapppapap	164.311	109.51	119.582
ABalappppaaa	164.353	114.657	114.657
ABalappppaap	196.086	165.347	153.968
ABalappppppa	148.514	106.326	82.0513
ABalappppppp	189.396	176.02	141.673
ABalpapapapa	183.437	174.141	74.3042
ABalpapapapp	151.591	149.81	61.8434
ABalpappaapa	231.385	223.034	173.887
ABalpappaapp	182.056	158.259	78.5185
ABalppapppaa	209.663	165.896	113.082
ABalppapppap	220.99	174.986	143.973
ABalpppapppa	172.486	84.8668	50.0126
ABalpppapppp	219.108	167.428	164.726
ABalppppaada	193.044	119.089	119.803
ABalppppaadp	183.566	91.2871	106.906
ABalppppaava	234.069	191.218	213.099
ABalppppaavp	181.164	79.3402	138.075
ABalppppapaa	195.65	125.639	183.648
ABalppppapap	207.375	152.015	204.111
ABalppppppaa	144.826	57.8083	151.542
ABalppppppap	224.397	164.466	229.003
ABalpppppppa	202.333	97.5158	194.507
ABalpppppppp	195.51	85.847	177.337
ABaraapapaad	236.407	177.172	212.509
ABaraapapaav	210.72	59.7408	136.859
ABaraapppaad	225.392	135.885	155.044
ABaraapppaav	223.812	130.554	138.98
ABarapapaapa	206.633	71.3735	53.117
ABarapapaapp	234.951	187.551	155.878
ABarappapapa	204.608	137.117	79.3186
ABarappapapp	211.387	172.804	87.2682
ABarapppppaa	236.891	221.101	148.648
ABarapppppap	195.437	174.902	33.8533
ABarappppppa	237.529	191.093	134.833
ABarappppppp	234.309	173.786	123.301
ABarpapaappa	215.673	77.1161	54.0585
ABarpapaappp	248.02	191.809	198.529
ABplaaaaaapa	218.347	67.6733	93.9802
ABplaaaaaapp	215.128	98.91	173.487
ABplaaaaappa	236.682	159.705	222.194
ABplaaaaappp	158.296	11.4437	154.08
ABplaapapppa	231.783	143.476	204.114
ABplaapapppp	211.313	106.057	170.273
ABplapaaaapa	183.452	58.505	174.388
ABplapaaaapp	250.326	197.508	189.424
ABplapaaapad	192.93	67.5833	47.1008
ABplapaaapav	238.681	163.713	95.5419
ABplapappppa	244.793	197.088	125.382
ABplapappppp	250.248	187.475	8.76238
ABplapppapaa	252.111	250.955	135.218
ABplapppapap	181.96	104.801	148.441
ABplapppappa	172.561	119.806	167.716
ABplapppappp	192.127	152.712	182.806
ABplpaaappaa	134.893	81.514	113.016
ABplpaaappap	203.861	165.406	174.446
ABplpaappppa	168.907	115.845	124.986
ABplpaappppp	158.95	107.763	107.763
ABplppaaaapa	201.365	172.861	160.613
ABplppaaaapp	152.489	112.35	87.7651
ABplppapaaaa	185.297	171.424	135.959
ABplppapaaap	188.095	179.917	73.9937
ABplpppaapaa	146.312	144.469	61.036
ABplpppaapap	227.1	217.817	165.627
ABpraaaaaaaa	186.279	162.296	86.5923
ABpraaaaaaap	206.931	160.989	105.629
ABpraaaaaapa	223.723	178.96	151.426
ABpraaaaaapp	175.618	90.4266	57.2088
ABpraaaappaa	213.829	157.988	155.1
ABpraaaappap	198.137	127.97	129.429
ABpraaaapppa	179.032	82.4059	98.7705
ABpraaaapppp	235.447	193.737	216.682
ABpraaapapaa	185.201	87.7246	144.844
ABpraaapapap	190.433	117.068	177.872
ABpraaapppaa	212.654	161.331	210.632
ABpraaapppap	138.864	48.3681	145.828
ABpraaappppa	220.546	154.467	224.283
ABpraaappppp	206.743	107.515	198.792
ABpraapapppa	190.914	75.7858	171.871
ABpraapapppp	241.003	187.357	217.043
ABprapaaaapa	213.266	69.8641	142.138
ABprapaaaapp	222.038	125.451	146.101
ABprapaaapad	226.979	140.367	146.247
ABprapaaapav	204.024	62.865	43.8011
ABprapappppa	231.473	180.968	147.184
ABprapappppp	208.086	144.942	87.8893
ABprapppappa	208.282	167.959	78.6976
ABprapppappp	240.307	227.063	157.405
ABprpaaappaa	199.04	178.069	44.2871
ABprpaaappap	235.293	185.068	124.275
ABprpaaapppa	236.669	179.189	134.852
ABprpaaapppp	212.941	66.6823	42.3825
ABprpaappppa	245.287	180.506	188.22
ABprpaappppp	221.017	78.4176	105.656
ABprppaaaapa	211.153	88.1035	167.09
ABprppaaaapp	240.843	171.194	230.019
ABprppapaaaa	164.258	22.685	159.049
ABprppapaaap	226.628	132.173	197.096
ABprpppaapaa	216.468	118.292	176.545
ABprpppaapap	177.614	46.2079	170.475
ABplapappppaa	248.604	193.238	182.017
ABplapappppap	197.898	79.3834	57.6589
ABprapappppaa	236.508	156.881	84.4248
ABprapappppap	246.967	205.162	136.374
MS	219	225	201
MSa	131.625	147.531	89.2812
MSp	189.312	208.438	180.438
MSaa	112.031	146.5	101.5
MSap	147.625	188.375	156.25
MSpa	121.062	172.75	137.344
MSpp	104.75	156	130.375
MSaaa	131.875	187.938	148.094
MSaap	71.25	150.75	84.75
MSapa	170.844	218.344	156.312
MSapp	76	145.062	41.9375
MSpaa	219.719	239.406	175.219
MSpap	132.375	169.875	44.625
MSppa	213.312	228.938	135.188
MSppp	168.312	193.938	63.9375
MSaaaa	186.219	183.969	101.219
MSaaap	164	169.5	99.5
MSaapa	91.9062	197.188	80.5625
MSaapp	127.938	204.375	147.312
MSapaa	38.7188	169.531	101.062
MSapap	208.5	215.594	187.438
MSappa	141.688	157.484	103.609
MSappp	174.328	195.859	164.359
MSpaaa	125.266	158.75	117.25
MSpaap	132.641	177.109	142.031
MSpapa	134.844	184.125	151.891
MSpapp	88.5625	142	115.281
MSppaa	147.188	202.594	161.109
MSppap	55.3906	138.609	69.5469
MSpppa	188.453	230.703	170.094
MSpppp	75.2656	143.828	39.8906
MSaaaaa	208.234	230.328	158.484
MSaaaap	144.953	179.391	60.0469
MSaaapa	203.469	220.406	118.781
MSaaapp	177.172	203.016	80.0156
MSaapaa	176.047	165.922	84.0469
MSaapap	171.219	187.766	119.516
MSaappa	72.5469	186.906	60.2188
MSaappp	145.109	211.594	169.953
MSapaaa	19.3594	161.766	85.5312
MSapaap	198	206.188	173.875
MSapapa	151.75	167.438	117.938
MSapapp	159.344	183.281	148.281
MSappaa	138.5	171	133
MSappap	117.656	165.844	127.812
MSapppa	148.625	195.5	166.438
MSapppp	72.375	128	100.188
MSpaaaa	162.5	217.25	174.125
MSpaaap	39.5312	126.469	54.3438
MSpaapa	188	229.938	167.062
MSpaapp	92.2188	155.094	55.9688
MSpapaa	196.75	221.25	141.75
MSpapap	157.531	188.906	75.4688
MSpappa	193.625	211.875	102.375
MSpappp	186.031	212.094	96.0938
MSppaaa	165.875	147.875	66.875
MSppaap	178.438	206.031	139.531
MSppapa	53.1875	176.625	39.875
MSppapp	162.281	218.812	192.594
MSpppaa	0	154	70
MSpppap	187.5	196.781	160.312
MSppppa	161.812	177.391	132.266
MSppppp	144.359	170.703	132.203
MSaaaaaa	151.734	183.25	148.75
MSaaaaap	102.672	154.578	113.594
MSaaaapa	162.406	206.875	180.984
MSaaaapp	56.1875	114	85.0938
MSaaapaa	177.812	231.906	187.141
MSaaapap	47.5781	131.828	59.8438
MSaaappa	174	219.328	151.422
MSaaappp	109.172	166.359	72.0469
MSaapaaa	185.266	212.172	125.016
MSaapaap	170.109	198.422	90.8906
MSaapapa	183.781	203.344	85.9688
MSaapapp	194.891	221.172	112.172
MSaappaa	155.703	129.828	49.7031
MSaappap	185.656	224.297	159.547
MSaapppa	33.8281	166.344	19.5312
MSaapppp	174.234	223.891	209.781
MSapaaaa	177	187.375	146.75
MSapaaap	171.875	187.344	146.594
MSapaapa	129.375	158.125	116.125
MSapaapp	164.969	195.5	164.5
MSapapaa	87.6875	143.312	99.375
MSapapap	176.188	218.25	195.531
MSapappa	40	100	70
MSapappp	166.406	223.594	175.969
MSappaaa	65.1875	144.188	73.625
MSappaap	160	208.719	135.781
MSappapa	126.125	177.625	88.125
MSappapp	173.781	203.094	108.281
MSapppaa	182.688	207.938	106.312
MSapppap	173.938	194.812	69.5625
MSappppa	203.75	230.25	128.25
MSappppp	145.531	111.781	32.5312
MSpaaaaa	192.875	242.562	179.562
MSpaaaap	24.9062	161.062	11.4688
MSpaaapa	154.875	216.125	194.25
MSpaaapp	166.5	177.969	133.188
MSpaapaa	181.938	197.297	160.922
MSpaapap	114.391	145.547	100.047
MSpaappa	178.203	207.75	180.25
MSpaappp	72.7031	132.047	85.1562
MSpapaaa	185.688	226	205.844
MSpapaap	55.3125	114.656	83.0156
MSpapapa	150.547	211.453	160.766
MSpapapp	82.7969	156.547	87.4062
MSpappaa	146	198.109	120.141
MSpappap	143.078	188.891	104.203
MSpapppa	162.297	194.016	91.5469
MSpapppp	195.266	217.453	121.734
MSppaaaa	164.094	186.281	53.1562
MSppaaap	212.609	239.328	144.328
MSppaapa	135.359	93.7344	15.3594
MSppaapp	188.703	248.594	182.281
MSppapaa	42.0781	168.281	34.1094
MSppapap	135.516	208.359	178.719
MSppappa	156	168.562	119.625
MSppappp	192	207.25	175.25
MSpppaaa	99.4062	132.969	83.9688
MSpppaap	191.438	220	196
MSpppapa	65.9375	127.25	79.1562
MSpppapp	169.5	212	190.75
MSppppaa	70.625	129.312	96.0312
MSppppap	134.688	199.312	145.562
MSpppppa	100.406	168.906	101.188
MSpppppp	132	187.5	104.5
MSaaaaaal	160.031	200.156	120.281
MSaaaaaar	150.812	184.938	74.8125
MSaaaaapa	207.844	226.969	137.156
MSaaaaapp	154.25	177.75	36.75
MSaaaapaa	221.469	248.406	160.406
MSaaaapap	135.125	96.4375	19.4375
MSaaaappa	169.344	238.312	161.938
MSaaaappp	59.25	175.5	56.75
MSaaapaaa	116.156	200.594	163.188
MSaaapaap	145.5	159.156	106.062
MSaaapapa	202.062	217.203	189.578
MSaaapapp	84.4219	120.391	67.8906
MSaapaaaa	192.578	222.172	198.906
MSaapaaap	79.7188	138.625	93.7031
MSaapaapa	153.312	198	175.656
MSaapaapp	85.9375	143.969	109.047
MSaapapaa	118.828	187.172	130.359
MSaapapap	118.016	181.266	114.969
MSaapappa	118	176.891	88.8594
MSaapappp	176.984	211.422	136.359
MSaappaaa	139.328	175.859	58.0781
MSaappaap	220.422	236.484	152.578
MSaapppaa	144.406	169.219	20.3438
MSaapppap	216.734	238.109	152.734
MSaappppa	142.344	114.703	39.4531
MSaappppp	149.984	228.031	141.594
MSapaaaad	76.4219	182.719	79.3906
MSapaaaav	96.7969	192.828	147.656
MSapapaaa	135	149.75	92.5
MSapapaap	212.125	227.156	203.906
MSpaaaaaa	85.5625	122	70
MSpaaaaap	177.594	210.906	184.688
MSpaaaapa	93.5	150	108.25
MSpaaaapp	137.125	184	160.562
MSpaaapaa	101.25	158.625	122.062
MSpaaapap	102.969	175.031	115.156
MSpaaappa	135.625	193.625	128.75
MSpaaappp	104	166.281	73.2188
MSpaapaaa	193.938	222.688	152.438
MSpaapaap	127.844	166.781	41.3438
MSpaapapa	233	246	168
MSpaapapp	150.594	175.781	31.7812
MSpapaaaa	206.562	220.062	135.562
MSpapaaap	149.562	132.969	59.4688
MSpapaapa	130.625	217.75	121.25
MSpapaapp	93.5938	189.938	102.031
MSpapapaa	77.4375	185.062	132.125
MSpapapap	124.5	140.344	78.9375
MSpapappa	204.297	221.016	196.516
MSpapappp	98.7969	134.25	85.75
MSpapppaa	162.609	199.641	170.469
MSpapppap	107.281	161.375	122.797
MSpappppa	120.938	170	145.469
MSpappppp	116.562	173.281	135.078
MSppaaaad	87.1094	162.891	99.9531
MSppaaaav	153.234	205.984	142.531
MSppapaaa	90	155.672	57.5781
MSppapaap	210.891	233.953	168.516
MSaaaaapaa	119.797	160.359	29.2031
MSaaaaapap	223.156	237.469	151.594
MSaapaapaa	159.453	184.859	47.8594
MSaapaapap	196.391	202.016	118.391
MSaapapapa	156.781	151.234	79.4844
MSaapapapp	111.266	207.469	100.906
MSpapaapaa	110.766	197.156	124.672
MSpapaapap	58.0781	177.297	116.594
E	188	220	222
Ea	107.095	160.857	177.286
Ep	74.5238	190.238	193.952
Eal	173.857	151.714	152.714
Ear	88.5238	238.81	244.048
Epl	153.952	192.238	194.762
Epr	69.9048	134.143	153.714
Eala	112.5	207	211.5
Ealp	176.5	156.524	155.167
Eara	44.2619	229.905	238.024
Earp	119.905	164.476	167.524
Epla	72.2857	138.714	156.857
Eplp	150.476	223.762	229.048
Epra	127	166.476	164.333
Eprp	0	221	232
Ealaa	85.8571	136.714	140.286
Ealap	107.643	169.357	182.262
Ealpa	181.143	236.881	243.048
Ealpp	77.5	176.429	173.5
Earaa	64.5238	119.238	123.476
Earap	143	200	207.667
Earpa	138.714	213.571	221.571
Earpp	28	186.381	182.667
Eplaa	100.405	148.048	153.595
Eplap	178.357	230.643	233.071
Eplpa	96.2857	190.262	200.095
Eplpp	36.5	200.833	197.5
Epraa	136.286	176.857	183.714
Eprap	159.81	226.81	228.19
Eprpa	53.8571	166.952	178.619
Eprpp	78.1429	217.857	215.571
Ealaad	172.167	205.667	213.833
Ealaav	121.048	210.048	211.952
Earaad	35.5714	150.143	162.143
Earaav	119.786	234.881	233.643
Eplpaa	181.476	214.286	224.429
Eplpap	82.2857	193.286	195.714
Eplppa	81.6667	150.667	159
Eplppp	161.429	251.905	251.714
Eprpaa	144.286	187.571	200.857
Eprpap	43.5238	176.524	179.476
Eprppa	127.762	151.19	155.857
Eprppp	132.786	247.714	250.071
C	175	186	215
Ca	110.792	131.208	169.583
Cp	90.6667	129.958	162.417
Caa	158.25	207.188	224.875
Cap	96.5833	157.917	185.917
Cpa	63.5417	163.979	178.875
Cpp	155.875	215.25	235.875
Caaa	106.333	180.917	210.333
Caap	41.3333	142.167	198.667
Capa	135.688	215.875	244.312
Capp	160.646	172.729	204.438
Cpaa	126.771	147.729	182.042
Cpap	72.25	114.656	149.688
Cppa	141.458	194.594	213.771
Cppp	114.323	170.24	198.24
Caaaa	44.3125	155.719	168.312
Caaap	135.156	202.521	225.99
Caapa	130.167	194.458	221.167
Caapp	15.875	127.406	190
Capaa	113.073	204.229	236.594
Capap	146.292	159.458	193.875
Cappa	142.75	164.25	194.5
Cappp	53.8333	99.3542	136.958
Cpaaa	124.667	182	202.667
Cpaap	132.062	182.562	210.562
Cpapa	37	153.208	164.5
Cpapp	114.438	189.792	216.104
Cppaa	154	208	232
Cppap	26.3542	135.25	194.979
Cpppa	90.4583	192.583	228.875
Cpppp	131.938	146.188	183.312
Caaaaa	158.729	180.771	206.958
Caaaap	64.1771	110.292	145.885
Caaapa	107.875	169.406	191.562
Caaapp	149.802	194.885	222.885
Caapaa	56.5	163.635	175.875
Caapap	93.7188	177.062	206.219
Caappd	177.833	221.542	242.833
Caappv	47.6146	149.875	204.052
Capaaa	67.8438	180.938	221.156
Capaap	117.583	132.917	172.75
Capapa	174.708	197.292	219.417
Capapp	79.75	126	158.75
Cappaa	91.0833	156.812	180.458
Cappap	167.542	207.208	235.208
Capppa	76	174.062	187.25
Capppp	73	164.333	196.333
Cpaaaa	194.083	230.729	250.667
Cpaaap	68.875	164.5	213.125
Cpaapa	45.2292	169.292	213.438
Cpaapp	103.229	119.646	162.188
Cpapaa	182.75	206.469	226.062
Cpapap	95.3229	141.708	171.615
Cpappd	74.2917	144.219	169.354
Cpappv	159.688	205.281	231.688
Cppaaa	95.5	184.49	198.625
Cppaap	52.2812	151.604	186.448
Cppapa	168.625	215.969	242
Cppapp	90.1354	179.125	222.198
Cpppaa	22.6146	157.646	205.719
Cpppap	88.875	106.375	151.625
Cppppa	164.333	191.167	213.333
Cppppp	110.896	157.417	184.479
Caaapaa	57.5	131.625	158.25
Caaapap	140.458	197.021	221.125
Capaaaa	115	194.917	210
Capaaap	31.5625	138.875	176.562
Capaapa	143.167	201.208	233.333
Capaapp	111.396	193.75	231.271
Capapaa	0	146	198
Capapap	74.5208	93.1042	141.062
Capappa	145.917	175.865	200.604
Capappp	126.469	173.125	197.344
Cappaaa	43.3646	120.948	148.948
Cappaap	121.229	188.76	210.562
Cappapa	134.5	205.344	221.375
Cappapp	34.8333	140.292	177.833
Capppaa	117.708	186.448	224.667
Capppap	132.656	208.375	240.344
Cappppd	78.8333	98.1667	144.667
Cappppv	127.5	160.562	187.875
Cppaaaa	142.042	188.833	210.208
Cppaaap	61.1042	133.271	161.271
Cppaapa	102	180.5	200
Cppaapp	154	215.771	232.75
Cppapaa	58.6667	153.833	188.667
Cppapap	92.25	171.688	216
Cppappa	153.917	223	249.417
Cppappp	94.8125	114.688	157.125
Cpppaaa	109.083	145.26	175.146
Cpppaap	157.615	204.542	223.073
Cpppapa	78.8438	145.594	173.594
Cpppapp	82.7708	172.24	189.438
Cppppaa	173.5	226.198	244.125
Cppppap	82.5	167.375	199.5
Cpppppd	66.7917	156.927	207.333
Cpppppv	158.302	227.521	252.031
D	169	180	215
Da	167.842	178.368	225.105
Dp	182.368	183.684	235.421
Daa	175.263	178.421	241.474
Dap	126.763	140.132	183.026
Dpa	129.211	144.289	199.579
Dpp	148.395	191.316	221.289
Daaa	155.842	171	245.263
Daap	84.5263	100.263	151.053
Dapa	78.6842	97.3158	165.632
Dapp	84.8421	179.474	191.684
Dpaa	85.5789	111	237.368
Dpap	87.9737	100.737	152.237
Dppa	67.3684	84.4211	156.026
Dppp	46.9474	171.421	174.158
Daaaa	24.1842	58.1316	230.605
Daaap	143.632	147.316	191.316
Daapa	134.474	139.684	195.105
Daapp	111.684	178.526	204.947
Dapaa	86.9474	105.105	239.684
Dapap	199.289	193.895	230.395
Dappa	201.579	194.947	234.184
Dappp	176.421	185.632	235.737
Dpaaa	149.711	152.079	248.763
Dpaap	155.842	146.158	204.263
Dpapa	170.789	155.158	219.579
Dpapp	160.105	145.368	232.842
Dppaa	145.105	138.421	240.368
Dppap	105.316	91.6842	173.474
Dpppa	115.526	91.6053	191.553
Dpppp	103.263	81.4211	213.105
Dappaa	81.5526	71.7105	216.684
Dappap	90.4737	78.8947	166.684
Dapppa	87.6316	61.3158	178.579
Dapppp	61.5789	35.5263	198.842
Dpppaa	18	5	193
Dpppap	129.158	128.632	195.895
Dppppa	135	122.5	207
Dppppp	118.421	106.974	220.158
