# Supplementary material for: Characterizing Cellular Physiological States with Three-Dimensional Shape Descriptors for Cell Membranes
Source: Membranes (Basel). 2024 Jun 7;14(6):137. doi: 10.3390/membranes14060137 (PMC11205511; doi:10.3390/membranes14060137)
Supplement: Supplementary file 1 [file membranes-14-00137-s001.zip › Table S2.xlsx]

## Sheet: Table S2
3D Shape Descriptor	Coefficient of Variation (η1)	Relative Change (η2)
General Sphericity	0.0317973	0.0633255
Diameter Sphericity	0.026413	0.0525789
Intercept Sphericity	0.0175391	0.034958
Maximum Projection Sphericity	0.0190637	0.0379747
Hayakawa Roundness	0.0409541	0.0814199
Spreading Index	0.00975201	0.019268
Elongation Ratio	0.0179573	0.0356916
Pivotability Index	0.0228476	0.0454361
Wilson Flatness Index	0.0361479	0.0720793
Hayakawa Flatness Ratio	0.0298224	0.0593268
Huang Shape Factor	0.0249145	0.0496635
Corey Shape Factor	0.0285665	0.0569167
